# Supplementary material for: miR-18a Mediates Immune Evasion in ER-Positive Breast Cancer through Wnt Signaling
Source: Cells. 2022 May 18;11(10):1672. doi: 10.3390/cells11101672 (PMC9139289; doi:10.3390/cells11101672)
Supplement: Supplementary file 1 [file cells-11-01672-s001.zip]

Archive with 1 entries (1 files):
- cells-1671377-supplementary.pdf
